# Supplementary material for: Global Patent Landscape and Technological Trends in Biosafety Level 3 (BSL-3) Laboratories Technologies
Source: BioTech (Basel). 2026 Jul 10;15(3):52. doi: 10.3390/biotech15030052 (PMC13397928; doi:10.3390/biotech15030052)
Supplement: Supplementary file 1 [file biotech-15-00052-s001.zip]

Archive with 2 entries (2 files):
- biotech-4387600 - Supplementary Table S1.pdf
- biotech-4387600 - Supplementary Table S2.pdf
